# Supplementary material for: Defect-Engineered La-Mn Co-Doped β-PbO2 Anodes for Energy-Efficient Zinc Electrowinning
Source: Materials (Basel). 2026 Mar 30;19(7):1370. doi: 10.3390/ma19071370 (PMC13074564; doi:10.3390/ma19071370)
Supplement: Supplementary file 1 [file materials-19-01370-s001.zip]

Archive with 1 entries (1 files):
- materials-4212054-supplementary.pdf
